# Supplementary material for: Modified Epoxy Resin on the Burning Behavior and Mechanical Properties of Aramid Fiber Composite
Source: Materials (Basel). 2024 Aug 13;17(16):4028. doi: 10.3390/ma17164028 (PMC11356078; doi:10.3390/ma17164028)
Supplement: Supplementary file 1 [file materials-17-04028-s001.zip]

Archive with 1 entries (1 files):
- materials-3111266-supplementary.pdf
